# Supplementary material for: Diagnostic accuracy of novel mRNA blood biomarkers of infection to predict outcomes in emergency department patients with undifferentiated abdominal pain
Source: Sci Rep. 2023 Feb 9;13:2297. doi: 10.1038/s41598-023-29385-3 (PMC9909648; doi:10.1038/s41598-023-29385-3)
Supplement: Supplementary file 1 — Supplementary Information 1. [file 41598_2023_29385_MOESM1_ESM.xlsx]

## Sheet: Sheet1
Supplementary Data:
		Sequences:
	Forward primer	ACTB-F	CCA CAC CTT CTA CAA TGA GCT G			ACTB_dF
	Reverse primer	ACTB-R	GTT GAA GGT CTC AAA CAT GAT CTG			ACTB_dR
	Internal probe	ACTB-FAM	[6-FAM]CC CAA GGC CAA CCG CGA GAA GA[BHQ-1]			ACTB_dP
	Forward primer	DEFA1-F	ATC CCA GAA GTG GTT GTT TCC			DEFA1_dF
	Reverse primer	DEFA1-R	CAA TAG CAG GCC ATG TTT TTC CTT			DEFA1_dR
	Internal probe	DEFA1-HEX	[HEX]GC ATG GGA CGA AAG CTT GGC TCC A[BHQ-1]			DEFA1_dP
	Forward primer	IL8RB-F	CTC ACC CCT TGC CAT AAT TAC TAT			IL8RB_dF
	Reverse primer	IL8RB-R	TCA CTT CTT AGA ACA TAG AGT GCC			IL8RB_dR
	Internal probe	IL8RB-FAM	[6-FAM]TG CTG GAG CTC TGC CCA TCC TG[BHQ-1]			IL8RB_dP
	Forward primer	ALPL-F	GGC AAC TCT ATC TTT GGT CTG G			ALPL_dF
	Reverse primer	ALPL-R	TGG TAG TTG TGA GCA TAG TC			ALPL_dF
	Internal probe	ALPL-HEX	[HEX]TGG CTA CAA GGT GGT GGG CGG[BHQ-1]			ALPL_dP
			BHQ-1 = Black hole quencher-1
