# Supplementary material for: Diagnostic accuracy of novel mRNA blood biomarkers of infection to predict outcomes in emergency department patients with undifferentiated abdominal pain
Source: Sci Rep. 2023 Feb 9;13:2297. doi: 10.1038/s41598-023-29385-3 (PMC9909648; doi:10.1038/s41598-023-29385-3)
Supplement: Supplementary file 2 — Supplementary Information 2. [file 41598_2023_29385_MOESM2_ESM.csv]

record_id	initials_form1	age	sex	race	ethnicity	inclusion_age	inclusion_abdpain	inclusion_duration	inclusion_iai	inclusion_ct	past_history_of_inflammato	patient_has_hiv	auto_immune_disease_such_a	recipient_of_a_solid_organ	on_active_chemotherapy_for	on_steroid_medication_pred	other_immunosuppressive_ag	exclusion_unstable	exclusion_prisoner	exclusion_consent	exclusion_iai_hx	eligibility	is_the_patient_enrolled	add_study_number	future_research	reason_non_enrollment	describe_other	complete_form_1	madair_1_eligibility_and_enrollment_form_complete	provider_rank	appendicitis	diverticulitis	acute_cholecystitis	intrabdominal_abscess	pancreatitis	pyelonephritis	acute_bowel_obstruction	other_cause_not_listed_uns	possible_other_etiology	complete_form_2	madair_2_pretest_likelihood_of_iai_form_complete	study_number	initials_form3	sex_form3	age_form3	ibd	hiv	auto_immune_disease	organ_transplant
1	SM	42	2	3	2	1	1	1	1	1	0	0	0	0	0	0	0	0	0	0	0	1	1	1	1			3	2	2	2	2	4	3	3	2	4	4		3	2	1	SM	2	43	2	2	2	2
2	SM	68	2	3	2	1	1	1	1	1	0	0	0	0	0	0	0	0	0	0	0	1	1	2	1			3	2	3	3	2	3	2	2	3		3		3	2	2	SM	2	68	2	2	2	2
3	SM	62	2	3	2	1	1	1	1	1	0	1	0	0	0	0	0	0	0	0	0	1	1	3	1			3	2	2	4	4	4	4	4	4		1	suspected bowel obstruction	3	2	3	SM	2	62	2	1	2	2
4	SM	47	1	3	2	1	1	1	1	1	0	0	0	0	0	0	0	0	0	0	0	1	1	4	1			3	2	3	3	3	2	2	1	3		4		3	2	4	SM	1	47	2	2	2	2
5	SM	45	2	3	2	1	1	1	1	1	0	1	0	0	0	0	0	0	0	0	0	1	1	5	1			3	2	2	4	3	4	3	4	3		4		3	2	5	SM	2	45	2	1	2	2
6	SM	31	1	3	2	1	1	1	1	1	0	1	0	0	0	0	0	0	0	0	0	1	1	6	0			3	2	2	1	4	4	3	3	2		4		3	2	6	SM	1	32	2	1	2	2
7	SM	47	2	3	2	1	1	1	1	1	0	0	0	0	1	0	0	0	0	0	0	0			0			3	2	1	3	3	4	3	3	3		4		3	2	7	SM	2	48	2	2	2	2
8	SM	61	1	3	2	1	1	1	1	1	0	0	0	0	1	0	0	0	0	0	0	0			0			3	2	2	4	2	3	1	1	3		4		3	2	8	SM	1	62	2	2	2	2
9	SM	35	1	7	1	1	1	1	1	1	0	0	0	0	0	0	1	0	0	0	0	0			0			3	2	2	4	3	4	3	3	3	1	4		3	2	9	SM	1	35	2	2	2	1
10	SM	54	2	5	2	1	1	1	1	1	0	0	0	0	0	0	0	0	0	0	0	1	1	10	0			3	2	1	3	4	3	4	4	4	4	4		3	2	10	SM	2	54	2	2	2	2
11	AH	62	2	3	2	1	1	1	1	1	0	0	0	0	0	0	0	0	0	0	0	1	1	11	1			3	2	2	3	2	4	2	3	4				3	2	11	SM	2	63	2	2	2	2
12	SM	53	2	3	2	1	1	1	1	1	0	0	0	0	0	0	0	0	0	0	0	1	1	12	1			3	2	1	3	3	4	3	3	4		2	bowel obstruction	3	2	12	SM	2	53	2	2	2	2
13	SM	83	1	5	2	1	1	1	1	1	0	0	0	0	1	0	0	0	0	0	0	0			1			3	2	2	2	3	3	4	4	4		2	C. Diff infection	3	2	13	SM	1	83	2	2	2	2
14	SM	54	2	3	2	1	1	1	1	1	0	0	1	0	0	0	0	0	0	0	0	1	1	14	1			3	2	2	4	4	2	3	3	4		3		3	2	14	SM	2	54	2	2	1	2
15	SM	23	2	5	2	1	1	1	1	1	0	0	0	0	0	0	0	0	0	0	0	1	1	15	1			3	2	1	1	4	4	4	4	4	4	4		3	2	15	sm	2	23	2	2	2	2
16	SM	77	2	3	2	1	1	1	1	1	0	0	0	0	0	0	0	0	0	0	0	1	1	16	1			3	2	2	4	3	3	3	4	4	4	4		3	2	16	SM	2	77	2	2	2	2
17	SM	33	2	7	2	1	1	1	1	1	0	0	0	0	0	0	0	0	0	0	0	1	1	17	1			3	2	2	1	2	4	3	3	2	4	4	17	3	2	17	sm	2	33	2	2	2	2
18	SM	22	2	5	2	1	1	1	1	1	0	0	0	0	0	0	0	0	0	0	0	1	1	18	1			3	2	2	1	4	4	4	4	4	4	4		3	2	18	SM	2	22	2	2	2	2
19	SM	60	2	3	2	1	1	0	1	1	0	0	0	0	0	0	0	0	0	0	0	0			1			3	2	2	4	1	4	4	3	3	3	4		3	2	19	SM	2	60	2	2	2	2
20	SM	21	2	3	2	1	1	1	1	1	0	0	0	0	0	0	0	0	0	0	0	1	1	20	1			3	2	3	1	4	4	4	4	3	4	2	renal stone	3	2	20	sm	2	21	2	2	2	2
21	SM	57	2	3	2	1	1	1	1	1	0	0	0	0	0	0	0	0	0	0	0	1	1	21	1			3	2	2	3	4	4	3	3	3	4	1	incarcerated hernia	3	2	21	SM	2	57	2	2	2	2
22	SM	66	2	5	2	1	1	1	1	1	0	0	0	0	0	0	0	0	0	0	0	1	1	22	1			3	2	3	4	2	3	3	3	3	3	2	infectious gastroenteritis	3	2	22	SM	2	66	2	2	2	2
23	NM	30	2	7	1	1	1	1	1	1	0	0	0	0	0	0	0	0	0	0	0	1	1	23	1			3	2	3	1	4	4	3	4	3	3	2	Nephrolithiasis	3	2	23	SM	2	30	2	2	2	2
24	SM	87	2	3	2	1	1	1	1	1	0	0	0	0	0	0	0	0	0	0	0	1	1	24	1			3	2	3	4	3	4	4	4	4	2	2	CONSTIPATION, SBO	3	2	24	SM	2	82	2	2	2	2
25	TS	36	2	3	2	1	1	1	1	1	0	0	0	0	0	0	0	0	0	0	0	1	1	25	1			3	2	2	4	4	3	4	3	4	4	4	IBS	3	2	25	TS	2	36	2	2	2	2
26	SM	32	2	3	2	1	1	1	1	1	0	0	0	0	0	0	0	0	0	0	0	1	1	26	0			3	2	3	2	2	4	4	4	3	4	4		3	2	26	SM	2	32	2	2	2	2
27	SM	37	1	3	2	1	1	1	1	1	0	1	0	0	0	0	0	0	0	0	0	1	1	27	1			3	2	3	3	3	3	3	2	3	3	4		3	2	27	SM	1	37	2	2	2	2
28	SM	31	2	5	2	1	1	1	1	1	0	0	0	0	0	0	0	0	0	0	0	1	1	28	1			3	2	2	3	4	4	4	4	4	4	2	ectopic	3	2	28	SM	2	31	2	2	2	2
29	SM	52	2	5	2	1	1	1	1	1	0	0	0	0	0	0	0	0	0	0	0	1	1	29	0			3	2	2	1	1	3	3	2	3	4	4		3	2	29	TH	2	52	2	2	2	2
30	sm	68	2	3	2	1	1	1	1	1	0	0	0	0	0	0	0	0	0	0	0	1	1	30	0			3	2	1	4	4	4	2	4	4	4	4		3	2	30	TH	1	68	2	2	2	2
31	SM	44	1	6	2	1	1	1	1	1	0	0	0	0	0	0	0	0	0	0	0	1	1	31	1			3	2	3	2	3	2	3	3	3	4	4		3	2	31	SM	1	45	2	2	2	2
32	SM	26	2	5	2	1	1	1	1	1	0	0	0	0	0	0	0	0	0	0	0	1	1	32	0			3	2	2	2	4	2	4	4	3	4	4		3	2	32	SM	2	26	2	2	2	2
33	MO	49	1	6	2	1	1	1	1	1	0	0	0	0	0	0	0	0	0	0	0	1	1	33	0			3	2	2	2	3	3	4	3	3	4	4		3	2	33	MO	1	49	2	2	2	2
34	TS	69	2	3	2	1	1	1	1	1	0	0	0	0	0	0	0	0	0	0	0	1	1	34	1			3	2	2	4	4	4	2	4	4	2	4		3	2	34	TS	2	69	2	2	2	2
35	SM	21	2	5	2	1	1	1	1	1	0	0	0	0	0	0	0	0	0	0	0	1	1	35	0			3	2	2	2	4	4	4	4	2	4	3	UTI	3	2	35	TH	2	21	2	2	2	2
36	MO	35	2	5	2	1	1	1	1	1	0	0	0	0	0	0	0	0	0	0	0	1	1	36	1			3	2	1	2	3	4	2	4	4	4	4	N/A	3	2	36	MO	2	35	2	2	2	2
37	TS	22	2	3	2	1	1	1	1	1	0	0	0	0	0	0	0	0	0	0	0	1	1	37	0			3	2	2	2	3	4	4	4	4	4	4		3	2	37	TS	2	22	2	2	2	2
38	TH	51	2	5	2	1	1	1	1	1	0	0	0	0	0	0	0	0	0	0	0	1	1	38	1			3	2	3	3	3	1	3	2	2	4	4		3	2	38	TH	2	52	2	2	2	2
39	SM	28	2	5	2	1	1	1	1	1	0	0	0	0	0	0	0	0	0	0	0	1	1	39	0			3	2	1	4	4	4	4	4	3	4	3	kidney stone	3	2	39	SM	2	39	2	2	2	2
40	TH	55	1	3	2	1	1	1	1	1	0	0	0	0	0	0	0	0	0	0	0	1	1	40	1			3	2	1	4	4	4	4	4	4	1	1	Volvulus	3	2	40	TH	1	55	2	2	2	2
41	TH	44	2	3	2	1	1	1	1	1	0	1	0	0	0	0	0	0	0	0	0	0			1			3	2	1	2	4	4	4	4	4	4	3	PID/Cervicitis	3	2	41	TH	2	44	2	1	2	2
42	MO	26	2	3	2	1	1	1	1	1	0	0	0	0	0	0	0	0	0	0	0	1	1	42	1			3	2	1	3	4	4	4	4	4	4	1	Non-specific abdominal pain	3	2	42	MO	2	26	2	2	2	2
43	TS	20	2	7	1	1	1	1	1	1	0	0	0	0	0	0	0	0	0	0	0	1	1	43	1			3	2	2	4	4	4	4	4	1	4	3	nephroureterolithiasis	3	2
44	TS	40	2	3	2	1	1	1	1	1	0	0	0	0	0	0	0	0	0	0	0	1	1	44	0			3	2	2	4	2	3	3	4	2	4	2	Ovarian-TOA	3	2
45	TS	62	2	3	2	1	1	1	1	1	0	0	0	0	0	0	0	0	0	0	0	1	1	45	0			3	2	3	3	2	4	3	4	4	3	4		3	2
46	MO	30	2	3	2	1	1	1	1	1	0	0	0	0	0	0	0	0	0	0	0	1	1	46	1			3	2	1	3	4	4	4	4	3	4	3	kidney stone, ovarian pathology like cyst	3	2	46	MO	2	30	2	2	2	2
47	SM	56	1	5	2	1	1	1	1	1	0	0	0	0	0	0	0	0	0	0	0	1	1	47	1			3	2	2	2	2	4	4	4	4	4	4		3	2
48	TS	40	2	3	2	1	1	1	1	1	0	0	0	0	0	0	0	0	0	0	0	1	1	48	1			3	2	3	2	3	3	2	3	4	2	1	strangulated/incarcerated hernia	3	2
49	SM	61	2	3	2	1	1	1	1	1	1	0	0	0	0	0	0	0	0	0	0	1	1	49	1			3	2	1	3	2	3	4	4	4	3	2	history of IBD	3	2
50	MO	32	1	5	2	1	1	1	1	1	0	0	0	0	0	0	0	0	0	0	0	1	1	50	0			3	2	1	4	4	4	4	4	4	4	4		3	2	50	MO	1	32	2	2	2	2
51	TS	64	2	3	2	1	1	1	1	1	0	0	0	0	0	0	0	0	0	0	0	1	1	51	1			3	2	2	4	4	4	4	4	2	4	4		3	2
52	TH/TS	51	1	5	2	1	1	1	1	1	0	0	0	0	0	0	0	0	0	0	0	1	1	52	1			3	2	1	2	3	2	4	4	4	4	4	Colitis	3	2
53	TS	79	1	8	3	1	1	1	1	1	0	0	0	0	0	0	0	0	0	0	0	1	1	53	1			3	2	2	3	1	2	3	3	2	1	4		3	2	53	TS	1	79	2	2	2	2
54	TS	42	1	7	1	1	1	1	1	1	0	0	0	0	0	0	0	0	0	0	0	1	1	54	1			3	2	2	4	4	4	4	4	4	4	4	hernia, muskuloskeletal, msk strain	3	2	54	TS	1	42	2	2	2	2
55	MO	45	2	3	2	1	1	1	1	1	0	0	0	0	0	0	0	0	0	0	0	1	1	55	0			3	2	1	3	4	4	4	4	4	4	1	colitis	3	2	55	MO	2	45	2	2	2	2
56	TS	47	2	5	2	1	1	1	1	1	0	0	0	0	0	0	0	0	0	0	0	1	1	56	1			3	2	1	3	3	4	4	4	4	4	1	unknown	3	2	56	TS	2	47	2	2	2	2
57	TH	44	1	5	2	1	1	1	1	1	0	0	0	0	0	0	0	0	0	0	0	1	1	57	1			3	2	1	3	3	4	4	3	4	4	2	gastroenteritis	3	2	57	TJ	1	44	2	2	2	2
58	TS	71	2	3	2	1	1	1	1	1	0	0	0	0	0	0	0	0	0	0	0	1	1	58	0			3	2	2	4	1	2	3	4	4	4	4		3	2	58	TS	2	71	2	2	2	2
59	MO	20	2	5	2	1	1	1	1	1	0	0	0	0	0	0	0	0	0	0	0	1	1	59	1			3	2	1	3	3	4	4	4	3	4	4		3	2	59	MO	2	20	2	2	2	2
60	MO	24	2	7	2	1	1	1	1	1	0	0	0	0	0	0	0	0	0	0	0	1	1	60	1			3	2	1	4	3	4	4	4	3	4	4	unsure, see notes on physical paper (handwriting illegible)	3	2	60	MO	2	24	2	2	2	2
61	TH	47	2	5	2	1	1	1	1	1	0	0	0	0	0	0	0	0	0	0	0	1	1	61	1			3	2	1	4	3	4	4	4	4	4	2	enteritis/colitis	3	2	61	TH	2	47	2	2	2	2
62	TS/EB	80	1	3	2	1	1	1	1	1	0	0	0	0	0	0	0	0	0	0	0	1	1	62	1			3	2	3	4	4	4	4	4	2	1	4		3	2
63	TS/EB	76	1	5	2	1	1	1	1	1	0	0	0	0	0	1	0	0	0	0	0	1	1	63	1			3	2	2	4	3	4	2	4	4	3	4		3	2
64	sm	22	2	3	2	1	1	1	1	1	0	0	0	0	0	0	0	0	0	0	0	1	1	64	1			3	2	2	3	3	4	4	4	4	4	4		3	2
65	TH	86	2	5	2	1	1	1	1	1	0	0	0	0	0	0	0	0	0	0	0	1	1	65	1			3	2	1	4	3	4	4	4	4	4	4	C. Diff/Toxic megacolon	3	2
66	TH	48	2	3	2	1	1	1	1	1	0	0	0	0	0	0	0	0	0	0	0	1	1	66	1			3	2	2	2	3	4	3	4	3	3	4		3	2
67	SM	65	2	3	2	1	1	1	1	1	0	0	0	0	0	0	0	0	0	0	0	1	1	67	1			3	2	2	4	4	4	4	4	3	2	4		3	2
68	TS	54	2	3	2	1	1	1	1	1	0	0	0	0	0	0	0	0	0	0	0	1	1	68	1			3	2	2	4	4	4	3	4	4	4	4		3	2	68	TS	2	54	2	2	2	2
69	TS/EB	36	2	3	2	1	1	1	1	1	0	0	0	0	0	0	0	0	0	0	0	1	1	69	1			3	2	1	3	4	4	4	4	4	4	4		3	2
70	TS/EB	48	2	3	2	1	1	1	1	1	0	0	0	0	0	0	0	0	0	0	0	1	1	70	0			3	2	2	3	4	4	4	4	4	4	4		3	2
71	TH	37	2	7	2	1	1	1	1	1	0	0	0	0	0	0	0	0	0	0	0	1	1	71	1			3	2	1	2	3	2	4	4	2	4	4		3	2
72	TS	55	2	3	2	1	1	1	1	1	0	0	0	0	0	0	0	0	0	0	0	1	1	72	0			3	2	1	2	3	4	4	4	2	4	2	ovarian cyst	3	2
73	TS	75	2	3	2	1	1	1	1	1	0	0	0	0	0	0	0	0	0	0	0	1	1	73	1			3	2	2	3	2	4	4	4	4	4	4		3	2
74	TS/MP	33	2	5	2	1	1	1	1	1	0	0	0	0	0	0	0	0	0	0	0	1	1	74	0			3	2	1	4	3	3	4	4	3	3	4		3	2
75	MO	31	2	5	2	1	1	1	1	1	0	0	0	0	0	0	0	0	0	0	0	1	1	75	1			3	2	1	3	3	4	4	4	4	4	1	Probably colitis	3	2	75	MO	2	31	2	2	2	2
76	TS	37	2	7	2	1	1	1	1	1	0	0	0	0	0	0	0	0	0	0	0	1	1	76	0			3	2	2	4	4	3	3	2	3	4	1	nephrolithiasis	3	2
77	TS	22	2	5	2	1	1	1	1	1	0	0	0	0	0	0	0	0	0	0	0	1	1	77	1			3	2	2	2	4	4	4	4	4	4	4		3	2
78	TS	25	2	5	2	1	1	1	1	1	0	0	0	0	0	0	0	0	0	0	0	1	1	78	0			3	2	2	1	4	4	4	4	4	4	2	ovarian cyst	3	2
79	SM	59	1	5	2	1	1	1	1	1	0	0	0	0	0	0	0	0	0	0	0	1	1	79	1			3	2	2	2	3	3	4	4	4	4	4		3	2
80	SM	30	1	7	1	1	1	1	1	1	0	0	0	0	0	0	0	0	0	0	0	1	1	80	1			3	2	1	1	3	4	4	4	4	4	4		3	2
81	TJ/MO	63	2	3	2	1	1	0	1	1	0	0	0	0	0	0	0	0	0	0	0	0			1			3	2	3	4	2	4	3	3	3	4	4		3	2
82	TS	39	1	3	2	1	1	1	1	1	0	0	0	0	0	0	0	0	0	0	0	1	1	82	0			3	2	2	3	3	2	3	1	4	4	4		3	2
83	TS	31	2	3	2	1	1	1	1	1	0	0	0	0	0	0	0	0	0	0	0	1	1	83	1			3	2	3	2	3	3	3	3	3	3	2	Viral GI infection	3	2
84	MM	29	2	3	2	1	1	1	1	1	0	0	0	0	0	0	0	0	0	0	0	1	1	84	1			3	2	3	3	3	3	2	3	3	3	1	peritonitis	3	2
85	TJ/TS	31	2	3	2	1	1	1	1	1	0	0	0	0	0	0	0	0	0	0	0	1	1	85	1			3	2	2	2	4	4	4	4	4	4	2	adnexal mass	3	2
86	TS	33	2	5	2	1	1	1	1	1	0	0	0	0	0	0	0	0	0	0	0	1	1	86	1			3	2	2	1	4	4	4	4	4	3	4		3	2
87	SM	79	1	5	2	1	1	1	1	1	0	0	0	0	0	0	0	0	0	0	0	1	1	87	1			3	2	2	4	1	4	4	4	4	4	3	KIDNEY STONE/ HERNIA	3	2
88	sm	58	1	3	2	1	1	1	1	1	0	0	0	0	0	0	0	0	0	0	0	1	1	88	1			3	2	2	4	2	4	2	3	2	4	4		3	2
89	SM	58	2	3	2	1	1	1	1	1	0	0	0	0	0	0	0	0	0	0	0	1	1	89	0			3	2	2	4	3	4	2	3	4	2	4		3	2
90	SM	27	1	3	2	1	1	1	1	1	0	0	0	0	0	0	0	0	0	0	0	1	1	90	1			3	2	2	2	4	3	3	4	3	2	4		3	2
91	SM	53	2	3	2	1	1	1	1	1	0	0	0	0	0	0	0	0	0	0	0	1	1	91	1			3	2	3	4	4	4	4	4	3	4	1	kidney stones	3	2
92	TS	52	2	5	2	1	1	1	1	1	0	0	0	0	0	0	0	0	0	0	0	1	1	92	1			3	2	3	2	3	4	4	3	4	3	4		3	2
93	SM	54	1	3	2	1	1	1	1	1	0	0	0	0	0	0	0	0	0	0	0	1	1	93	1			3	2	3	3	2	4	3	1	4	4	4		3	2
94	SM	65	2	3	2	1	1	1	1	1	0	0	0	0	0	0	0	0	0	0	0	1	1	94	1			3	2	3	4	3	4	4	4	2	3	4		3	2
95	SM	31	1	5	2	1	1	1	1	1	0	0	0	0	0	0	0	0	0	0	0	1	1	95	1			3	2	2	3	3	2	3	1	3	3	4		3	2
96	SM	42	2	3	2	1	1	1	1	1	0	0	0	0	0	0	0	0	0	0	0	1	1	96	1			3	2	2	2	3	3	3	3	3	4	2	OVARIAN CYST	3	2
97	SM	36	2	8	3	1	1	1	1	1	0	0	0	0	0	0	0	0	0	0	0	1	1	97	1			3	2	3	3	3	4	2	2	3	2	4		3	2
98	SM	65	2	5	2	1	1	1	1	1	0	0	0	0	0	0	0	0	0	0	0	1	1	98	1			3	2	2	3	2	4	4	3	4	2	4		3	2
99	SM	43	2	5	2	1	1	1	1	1	0	0	0	0	0	0	0	0	0	0	0	1	1	99	1			3	2	2	4	3	4	4	2	4	2	4		3	2
100	SM	77	2	3	2	1	1	0	1	1	0	0	0	0	0	0	0	0	0	0	0	0			1			3	2	2	3	3	3	3	3	2	3	4		3	2
[truncated: 171 more columns]
